# Supplementary material for: Chemical Synthesis and Structure-Activity Relationship Study Yield Desotamide a Analogues with Improved Antibacterial Activity
Source: Mar Drugs. 2021 May 24;19(6):303. doi: 10.3390/md19060303 (PMC8225045; doi:10.3390/md19060303)
Supplement: Supplementary file 1 [file marinedrugs-19-00303-s001.zip]

Archive with 1 entries (1 files):
- marinedrugs-1234633-supplementary.pdf
